# Supplementary material for: Unlearned visual preferences for the head region in domestic chicks
Source: PLoS One. 2019 Sep 3;14(9):e0222079. doi: 10.1371/journal.pone.0222079 (PMC6719852; doi:10.1371/journal.pone.0222079)
Supplement: S1 Dataset — (XLSX) [file pone.0222079.s001.xlsx]

## Sheet: exp 1
sex	ratio	absolute preference
M	0.566667	hen
F	1	hen
M	0.645963	hen
F	0.714286	hen
F	0.579832	hen
M	0.4	box
F	0.537736	hen
M	0.588785	hen
M	0.5
F	0.555556	hen
M	0.753623	hen
M	0.666667	hen

## Sheet: exp 2
sex	ratio	absolute preference
M	0.4	box
M	0.48	box
M	0.7	chick
M	0.58	chick
F	0.72	chick
F	0.69	chick
F	0.51	chick
M	0.8	chick
M	0.59	chick
M	0.52	chick

## Sheet: exp 3
sex	ratio	absolute preference
F	0.593	no wings
F	0.611	no wings
F	0.675	no wings
M	0.53	no wings
M	0.931	no wings
M	0.824	no wings
M	0.438	no head
M	0.639	no wings
F	0.947	no wings
F	0.59	no wings
M	0.53	no wings

## Sheet: exp 4
sex	ratio	absolute preference
F	0.74	polecat
F	0.67	polecat
F	0.48	no face
F	0.5	no face
F	0.38	no face
M	0.48	no face
F	0.62	polecat
F	0.23	no face
F	0.55	polecat
M	0.35	no face
	0.52	polecat
M	0.52	polecat
M	0.47	no face
F	0.52	polecat
